# Supplementary material for: Effects of the Aging Period and Method on the Physicochemical, Microbiological and Rheological Characteristics of Two Cuts of Charolais Beef
Source: Foods. 2023 Jan 25;12(3):531. doi: 10.3390/foods12030531 (PMC9914319; doi:10.3390/foods12030531)
Supplement: Supplementary file 1 [file foods-12-00531-s001.zip]

Archive with 1 entries (1 files):
- foods-2163770-supplementary.pdf
